# Supplementary material for: Integrating Graph Convolution and Attention Mechanism for Kinase Inhibition Prediction
Source: Molecules. 2025 Jul 6;30(13):2871. doi: 10.3390/molecules30132871 (PMC12251378; doi:10.3390/molecules30132871)
Supplement: Supplementary file 1 [file molecules-30-02871-s001.zip]

Archive with 2 entries (2 files):
- File S1 supplementary information.pdf
- File S2 supplementary information.xlsx
