# Supplementary material for: Integrating Graph Convolution and Attention Mechanism for Kinase Inhibition Prediction
Source: Molecules. 2025 Jul 6;30(13):2871. doi: 10.3390/molecules30132871 (PMC12251378; doi:10.3390/molecules30132871)
Supplement: Supplementary file 1 [file molecules-30-02871-s001.zip › File S2 supplementary information.xlsx]

## Sheet: Sheet1
Drug ids	Smiles	Probabilities	Target	pdb id	Glide score
Tovorafenib	C[C@@H](NC(=O)c1ncnc(N)c1Cl)c1ncc(C(=O)Nc2cc(C(F)(F)F)c(Cl)cn2)s1	0.7229	B-/C-Raf	4XV2	-6.101
Fostamatinib	COc1cc(Nc2ncc(F)c(Nc3ccc4c(n3)N(COP(=O)(O)O)C(=O)C(C)(C)O4)n2)cc(OC)c1OC	0.5902	Syk	4k2r	-8.32
Abrocitinib	CCCS(=O)(=O)N[C@H]1C[C@@H](N(C)c2ncnc3[nH]ccc23)C1	0.6006	JAK1	6ggh	-9.591
Binimetinib	Cn1cnc2c(F)c(Nc3ccc(Br)cc3F)c(C(=O)NOCCO)cc21	0.6147	MEK1/2	7juu	-6.2
